# Supplementary material for: Targeting Intracranial Tumours with a Combination of RNA and Chemotherapy
Source: Pharmaceutics. 2024 Jun 18;16(6):829. doi: 10.3390/pharmaceutics16060829 (PMC11207522; doi:10.3390/pharmaceutics16060829)
Supplement: Supplementary file 1 [file pharmaceutics-16-00829-s001.zip]

Archive with 1 entries (1 files):
- pharmaceutics-3026909-supplementary.pdf
